# Supplementary material for: A Nitrogen-Rich DOPO-Based Derivate for Increasing Fire Resistance of Epoxy Resin with Comparable Transparency
Source: Materials (Basel). 2023 Jan 5;16(2):519. doi: 10.3390/ma16020519 (PMC9865245; doi:10.3390/ma16020519)
Supplement: Supplementary file 1 [file materials-16-00519-s001.zip]

Archive with 1 entries (1 files):
- materials-2073273-supplementary.pdf
